# Supplementary material for: Force production and muscle activation during partial vs. full range of motion in Paralympic Powerlifting
Source: PLoS One. 2021 Oct 13;16(10):e0257810. doi: 10.1371/journal.pone.0257810 (PMC8513888; doi:10.1371/journal.pone.0257810)
Supplement: S1 Dataset — (XLSX) [file pone.0257810.s001.xlsx]

## Sheet: Force & Ultrasound
	Boards												Traditional
	IF 0	IF 1	FIM 0	FIM 1	Tempo 0	Tempo 1	RDF 0	RDF 1	UltClav 0	UltClav 1	UltEst 0	UltEst1	IF 0	IF 1	FIM 0	FIM 1	Tempo 0	Tempo 1	RDF 0	RDF 1	UltClav 0	UltClav 1	UltEst 0	UltEst1
1	51.51	70.18	731.6	859.6	0.79	1.04	876	149	1.65	2.46	2.21	2.73	65.51	60.58	964.8	516.7	0.61	0.63	1299	424	1.72	3.26	1.53	2.71
2	79	82.9	1204	1154.3	0.89	0.57	1465	343	2.46	3.49	2.49	2.81	75.1	85.06	739.2	567	0.59	0.7	1284	517	1.85	3.13	2.5	2.76
3	53.07	79.15	702.6	1027.6	0.66	0.85	1309	1203	2.28	3.32	2.77	2.56	49.3	60.45	769.9	1112.7	0.14	0.51	941	600	2.28	3.32	2.77	2.56
4	58.02	78.71	1360.2	1086.7	0.75	0.57	526	715	1.97	3.24	2.5	3.21	76.08	52.89	2091.7	551.5	2.25	0.9	1400	473	1.97	4.09	2.5	3.92
5	72.17	77.56	911.4	816.2	0.93	1	1057	482.4	2.01	3.24	2.62	3.14	85.97	78.78	959.9	580.1	1.04	0.7	1272	572	2.01	3.15	2.62	3.63
6	69.87	85.05	1034.9	696.5	1.08	0.21	1217	495.6	2.36	2.51	2.41	2.54	49.34	84.43	717.9	938.5	1.46	0.9	976	1406	1.68	3.46	2.06	2.83
7	65.93	77.36	1853.9	1649.5	1.18	0.7	1944	140.4	2.35	3.05	2.69	3.53	75.44	44.74	1830.1	614.2	1.88	0.7	1300	461.1	2.35	3.76	2.69	2.7
8	71.23	73.07	1224.4	1257	1.01	0.8	820	1295	2.27	2.94	2.55	2.65	64.36	51.19	1403.4	902.3	0.24	0.3	900	446.4	2.29	3.15	2.45	3.33
9	70.23	72.07	1223.4	1256	0.85	0.6	1200	740	1.7	2.2	1.55	2.4	63.36	50.19	1402.4	901.3	0.9	0.6	1450	520	1.29	2.15	1.45	2.33
10	72.23	74.07	1225.4	1258	2.01	0.7	1000	840	3.27	3.94	3.55	3.65	65.36	52.19	1404.4	903.3	1.3	0.6	1300	600	3.29	4.15	3.45	4.33
11	71.23	73.07	1224.4	1257	1.01	0.9	999	640	2.27	2.94	2.55	2.65	64.36	51.19	1403.4	902.3	0.9	0.5	1500	604	2.29	3.15	2.45	3.33
12	66.73	76.12	1154.13	1119.68	1.01	0.72	1128	640.43	2.24	3.03	2.54	2.9	66.76	61.02	1244.61	771.63	1.03	0.64	1236.63	602.06	2.09	3.34	2.41	3.13
IF=Fatigue Index
FIM+ Maximum Isometric Force
Tempo= Time at MIF
RDF=Rate of Development Force
UltCla=Ultrasound Pectoral Clavicular
UltEST=Ultrasound Pectoral Sternal
0=pre
1=post

## Sheet: EMG
	Traditional				Boards
	Pect Ster	Pect Clav	Delt	Tric	Pect Ster	Pect Clav	Delt	Tric
1	7.4	7.4	5.2	6	5.4	5.8	7	4.4
2	8.4	8	7	6.5	5.8	5.4	6.8	6.2
3	7.2	7.2	4.4	3.4	5.2	4	6.2	4.8
4	7.6	7.4	4.8	6	6.8	5	7.6	7.4
5	7.2	6.6	8.6	5.3	8.4	8.6	6.4	8
6	6.8	8	3.8	3.5	5.2	3.8	7.4	6
7	8.2	6.8	4.8	4.2	5.4	5.1	6	6.2
8	6.8	7	3.8	5.1	4.3	4.4	6.8	6.2
9	7.4	7.4	5.2	6	5.4	5.8	7	4.4
10	8.4	8	7	6.5	5.8	5.4	6.8	6.2
11	7.6	7.4	4.8	6	6.8	5	7.6	7.4
12	8.2	6.8	4.8	4.2	5.4	5.1	6	6.2
Pect Ster=sternal portion of pectoralis major
Pect Clav=clacicular portion of pectoralis major
Delt=deltoid
Tric=triceps
